# Supplementary material for: In Vitro Evaluation and Clinical Effects of a Regenerative Complex with Non-Cross-Linked Hyaluronic Acid and a High-Molecular-Weight Polynucleotide for Periorbital Treatment
Source: Polymers (Basel). 2025 Feb 27;17(5):638. doi: 10.3390/polym17050638 (PMC11902836; doi:10.3390/polym17050638)
Supplement: Supplementary file 1 [file polymers-17-00638-s001.zip]

Archive with 1 entries (1 files):
- polymers-3435671-supplementary.pdf
